# Supplementary material for: Self-Concept and Self-Esteem, Determinants of Greater Life Satisfaction in Mountain and Climbing Technicians and Athletes
Source: Eur J Investig Health Psychol Educ. 2023 Jun 30;13(7):1188–201. doi: 10.3390/ejihpe13070088 (PMC10378547; doi:10.3390/ejihpe13070088)
Supplement: Supplementary file 1 [file ejihpe-13-00088-s001.zip]

Archive with 1 entries (1 files):
- ejihpe-2453755-supplementary.pdf
